# Supplementary material for: Epigallocatechin gallate modulates ferroptosis through downregulation of tsRNA-13502 in non-small cell lung cancer
Source: Cancer Cell Int. 2024 Jun 5;24:200. doi: 10.1186/s12935-024-03391-5 (PMC11155022; doi:10.1186/s12935-024-03391-5)
Supplement: Supplementary file 1 — Supplementary Material 1. [file 12935_2024_3391_MOESM1_ESM.xlsx]

## Sheet: A549
Raw data of RT-qPCR of six tsRNAs in A549
Internal reference correction: RQ values are referenced to A549-NC-1 (applicable universally hereafter).
Sample Name	U6	tsrna-13500	Delta Ct	Delta Delta Ct	RQ（2-Delta Delta Ct）
A549-NC-1	11.0449	11.9628	0.917873	0	1	0.897504
A549-NC-2	11.1221	11.7034	0.581284	-0.33659	1.26277	1.13334
A549-NC-3	11.0774	11.8845	0.807061	-0.110812	1.07984	0.969157
A549-EGCG-1	10.5488	12.3729	1.82407	0.906195	0.533591	0.4789
A549-EGCG-2	10.5392	12.2062	1.66694	0.749069	0.594987	0.534003
A549-EGCG-3	10.7585	12.291	1.53243	0.614553	0.653132	0.586188
A549-NC					1.1142	1
A549-EGCG					0.593903	0.533031
A549-EGCG/A549-NC					0.533031	0.533031
p value					0.00362187	0.00362187
Sample Name	U6	tsrna-13502	Delta Ct	Delta Delta Ct	RQ（2-Delta Delta Ct）
A549-NC-1	11.0449	11.7225	0.67755	0	1	0.985373
A549-NC-2	11.1221	11.6524	0.530251	-0.1473	1.10749	1.0913
A549-NC-3	11.0774	11.8488	0.771371	0.0938206	0.937038	0.923332
A549-EGCG-1	10.5488	12.317	1.76815	1.0906	0.469567	0.462699
A549-EGCG-2	10.5392	12.3777	1.83843	1.16088	0.44724	0.440698
A549-EGCG-3	10.7585	12.4282	1.66971	0.992163	0.502724	0.49537
A549-NC					1.01484	1
A549-EGCG					0.473177	0.466256
A549-EGCG/A549-NC					0.466256	0.466256
p value					0.000490883	0.000490883
Sample Name	U6	tsrna-25173	Delta Ct	Delta Delta Ct	RQ（2-Delta Delta Ct）
A549-NC-1	11.0449	12.1131	1.0682	0	1	0.944628
A549-NC-2	11.1221	12.0206	0.898466	-0.169738	1.12485	1.06257
A549-NC-3	11.0774	12.0739	0.996441	-0.071763	1.051	0.992804
A549-EGCG-1	10.5488	12.6948	2.14597	1.07777	0.473761	0.447528
A549-EGCG-2	10.5392	12.5485	2.00923	0.941024	0.520863	0.492022
A549-EGCG-3	10.7585	12.5563	1.79776	0.729561	0.603087	0.569693
A549-NC					1.05862	1
A549-EGCG					0.532571	0.503081
A549-EGCG/A549-NC					0.503081	0.503081
p value					0.000551953	0.000551953
Sample Name	U6	tsrna-13501	Delta Ct	Delta Delta Ct	RQ（2-Delta Delta Ct）
A549 NC-1	9.44666	16.142	6.69529	0	1	0.943123
A549 NC-2	9.64914	16.1121	6.46298	-0.232317	1.17472	1.10791
A549 NC-3	9.5053	16.1917	6.68637	-0.00891972	1.0062	0.948972
A549 EGCG-1	9.38428	16.2701	6.88582	0.190527	0.876286	0.826445
A549 EGCG-2	9.45423	16.2474	6.79316	0.0978661	0.934414	0.881267
A549 EGCG-3	9.46092	16.2496	6.78866	0.0933704	0.93733	0.884018
A549 NC					1.06031	1
A549 EGCG					0.91601	0.86391
A549 EGCG/A549 NC					0.86391	0.86391
p value					0.0758582	0.0758582
Sample Name	U6	tsrna-13483	Delta Ct	Delta Delta Ct	RQ（2-Delta Delta Ct）
A549 NC-1	9.44666	18.5268	9.08013	0	1	0.935454
A549 NC-2	9.64914	18.4369	8.78776	-0.292376	1.22466	1.14561
A549 NC-3	9.5053	18.6111	9.10583	0.0257006	0.982343	0.918937
A549 EGCG-1	9.38428	18.5348	9.15053	0.0703983	0.952375	0.890903
A549 EGCG-2	9.45423	18.4515	8.99729	-0.08284	1.0591	0.99074
A549 EGCG-3	9.46092	18.5984	9.13751	0.0573742	0.961012	0.898982
A549 NC					1.069	1
A549 EGCG					0.990829	0.926875
A549 EGCG/A549 NC					0.926875	0.926875
p value					0.410669	0.410669
Sample Name	U6	tsrna-13481	Delta Ct	Delta Delta Ct	RQ（2-Delta Delta Ct）
A549 NC-1	9.44666	16.6146	7.16791	0	1	0.950943
A549 NC-2	9.64914	16.6289	6.97977	-0.188143	1.1393	1.08341
A549 NC-3	9.5053	16.6511	7.14577	-0.0221453	1.01547	0.965652
A549 EGCG-1	9.38428	16.6682	7.28396	0.116046	0.922713	0.877447
A549 EGCG-2	9.45423	16.7347	7.28044	0.112522	0.92497	0.879593
A549 EGCG-3	9.46092	16.6634	7.20246	0.0345421	0.976342	0.928445
A549 NC					1.05159	1
A549 EGCG					0.941342	0.895162
A549 EGCG/A549 NC					0.895162	0.895162
p value					0.0807538	0.0807538

## Sheet: H1299
Raw data of RT-qPCR of six tsRNAs in H1299
Internal reference correction: RQ values are referenced to H1299-NC-1 (applicable universally hereafter).
Sample Name	U6	tsrna-13500	Delta Ct	Delta Delta Ct	RQ（2-Delta Delta Ct）
H1299-NC-1	10.1197	14.7372	4.61746	0	1	1.05132
H1299-NC-2	10.0486	14.7339	4.68528	0.0678205	0.954078	1.00304
H1299-NC-3	10.0886	14.8589	4.77028	0.152823	0.899488	0.945646
H1299-EGCG-1	10.0417	14.8882	4.84653	0.229073	0.853183	0.896965
H1299-EGCG-2	10.056	14.8745	4.81851	0.201049	0.869918	0.914559
H1299-EGCG-3	9.94245	14.9153	4.97286	0.355398	0.781654	0.821765
H1299-NC					0.951189	1
H1299-EGCG					0.834918	0.877763
H1299-EGCG/H1299-NC					0.877763	0.877763
p value					0.0428877	0.0428877
Sample Name	U6	tsrna-13502	Delta Ct	Delta Delta Ct	RQ（2-Delta Delta Ct）
H1299-NC-1	10.1197	14.8501	4.73041	0	1	1.01204
H1299-NC-2	10.0486	14.826	4.77736	0.0469484	0.967982	0.97964
H1299-NC-3	10.0886	14.8243	4.73573	0.00532436	0.996316	1.00832
H1299-EGCG-1	10.0417	14.9186	4.87695	0.146544	0.903412	0.914292
H1299-EGCG-2	10.056	14.9879	4.93188	0.201475	0.869661	0.880135
H1299-EGCG-3	9.94245	15.0987	5.15622	0.425812	0.74442	0.753386
H1299-NC					0.988099	1
H1299-EGCG					0.839164	0.849271
H1299-EGCG/H1299-NC					0.849271	0.849271
p value					0.0393849	0.0393849
Sample Name	U6	tsrna-25173	Delta Ct	Delta Delta Ct	RQ（2-Delta Delta Ct）
H1299-NC-1	10.1197	15.0266	4.90684	0	1	1.0577
H1299-NC-2	10.0486	15.0903	5.04167	0.134829	0.910778	0.963332
H1299-NC-3	10.0886	15.107	5.01844	0.111603	0.925559	0.978966
H1299-EGCG-1	10.0417	15.2255	5.18388	0.277046	0.825279	0.872899
H1299-EGCG-2	10.056	15.1757	5.11976	0.212919	0.86279	0.912574
H1299-EGCG-3	9.94245	15.435	5.49259	0.58575	0.666303	0.70475
H1299-NC					0.945446	1
H1299-EGCG					0.784791	0.830075
H1299-EGCG/H1299-NC					0.830075	0.830075
p value					0.0723778	0.0723778
Sample Name	U6	tsrna-13501	Delta Ct	Delta Delta Ct	RQ（2-Delta Delta Ct）
H1299 NC-1	9.71598	17.3443	7.62833	0	1	1.08609
H1299 NC-2	9.53597	17.3794	7.8434	0.215069	0.861505	0.935676
H1299 NC-3	9.51948	17.2987	7.77924	0.150904	0.900686	0.97823
H1299 EGCG-1	9.36352	17.402	8.03849	0.410156	0.752542	0.817331
H1299 EGCG-2	9.42114	17.4257	8.00458	0.376243	0.770442	0.836772
H1299 EGCG-3	9.40365	17.4001	7.99648	0.368141	0.77478	0.841484
H1299 NC					0.92073	1
H1299 EGCG					0.765921	0.831863
H1299 EGCG/H1299 NC					0.831863	0.831863
p value					0.0207306	0.0207306
Sample Name	U6	tsrna-13483	Delta Ct	Delta Delta Ct	RQ（2-Delta Delta Ct）
H1299 NC-1	9.71598	19.272	9.55604	0	1	1.02305
H1299 NC-2	9.53597	19.0968	9.56081	0.00476748	0.996701	1.01968
H1299 NC-3	9.51948	19.1714	9.65193	0.0958892	0.935695	0.957267
H1299 EGCG-1	9.36352	19.3579	9.99438	0.438335	0.737986	0.755
H1299 EGCG-2	9.42114	19.4227	10.0015	0.445499	0.73433	0.751259
H1299 EGCG-3	9.40365	19.2825	9.87887	0.322825	0.799503	0.817934
H1299 NC					0.977465	1
H1299 EGCG					0.757273	0.774731
H1299 EGCG/H1299 NC					0.774731	0.774731
p value					0.0017736	0.0017736
Sample Name	U6	tsrna-13481	Delta Ct	Delta Delta Ct	RQ（2-Delta Delta Ct）
H1299 NC-1	9.71598	17.8025	8.08651	0	1	1.0805
H1299 NC-2	9.53597	17.779	8.24308	0.156566	0.897158	0.969376
H1299 NC-3	9.51948	17.7915	8.27201	0.185503	0.879342	0.950127
H1299 EGCG-1	9.36352	17.8828	8.51924	0.43273	0.740859	0.800495
H1299 EGCG-2	9.42114	17.7746	8.3535	0.266988	0.831053	0.89795
H1299 EGCG-3	9.40365	17.7651	8.36144	0.274933	0.826489	0.893019
H1299 NC					0.9255	1
H1299 EGCG					0.799467	0.863821
H1299 EGCG/H1299 NC					0.863821	0.863821
p value					0.0574189	0.0574189
